# Supplementary material for: Association between Rhesus Blood Groups and Malaria Infection: A Systematic Review and Meta-Analysis
Source: Trop Med Infect Dis. 2023 Mar 25;8(4):190. doi: 10.3390/tropicalmed8040190 (PMC10145489; doi:10.3390/tropicalmed8040190)
Supplement: Supplementary file 1 [file tropicalmed-08-00190-s001.zip]

Archive with 4 entries (4 files):
- Supplementary Figure S1. Fixed effects model.tif
- Table S1. Search terms.pdf
- Table S2. Details of the included studies.xlsx
- Table S3. Quality of the included studies 1-3-2023.xlsx
