# Supplementary material for: Association between Rhesus Blood Groups and Malaria Infection: A Systematic Review and Meta-Analysis
Source: Trop Med Infect Dis. 2023 Mar 25;8(4):190. doi: 10.3390/tropicalmed8040190 (PMC10145489; doi:10.3390/tropicalmed8040190)
Supplement: Supplementary file 1 [file tropicalmed-08-00190-s001.zip › Table S2. Details of the included studies.xlsx]

## Sheet: Sheet1
No.	Authors	Study design	Study location	Year of conduction	Participants (n)	Plasmodium spp. (n)	Clinical status of malaria (asymtomatic/uncomplicated/severe malaria)	Mean age in any groups	Age range (years)	Age groups	Male sex (%)	Rh status (n)	Method for assessing Rh	Qualitative synthesis 1	Qualitative synthesis 2	Malaria and Rh+	Rh+ without malaria	Malaria and Rh-	No malaria/Rh-	Method for malaria
1	Abah et al., 2016	Cross-sectional study	Nigeria	Not specified	Blood donors (250)	Not specified	Asymptomatic malaria	Not specified	18 - 53	Adult	80.4	Rh+ (224), Rh- (26)	Slide test	Prevalence of infection in relation to ABO blood group showed that blood group O+ had the highest prevalence with 42.9% followed by blood group A+ with 41.9% and groups AB+ and A- both tied with 33.3% while the least prevalence was recorded in blood group AB- with zero prevalence, Rh+ (84/224=37.5%), Rh- (6/26=23.1%)	Higher malaria infection rate in Rh+ than Rh- (no statistical analysis)	84	140	6	20	Microscopy
2	Acquah et al., 2020	Cross-sectional study	Ghana	2019	Adults and children in community (772)	P. falciparum	Asymptomatic malaria	21.6	All age ranges	All age ranges	35.1	Rh+ Central (89.5%), Rh- (10.6%); Rh+ Greater Accra (90.3%), Rh- (9.7%)	Tile method	Asymptomatic carriage of P. falciparum parasite in the study population was not associated with any particular blood group variant or haemoglobin genotype.	No significant association between malaria and Rh blood group	3.151	0	4.165	0	PCR
3	Alemu et al., 2018	Cross-sectional study	Ethiopia	2015	Blood donors (416)	P. falciparum, P. vivax	Asymptomatic malaria	22	18-59	Adult	55.8	Rh+ (386), Rh- (30)	Taken from the donors’ registration book	Donors with blood group O were more susceptible to malaria parasitemia compared to all other ABO blood groups together, Rh+ (14/386=3.6%), Rh+ (3/30=10%)	Lower malaria infection rate in Rh+ than Rh- (no statistical analysis)	14	372	3	27	Microscopy
4	Alla et al., 2016	Cross-sectional study	Sudan	2013	Malaria suspected patients (302)	Not specified	Uncomplicated malaria	Not specified	<10 - >30	All age ranges	42.38	Rh+ (274), Rh- (28)	Slide test	The highest rate of malaria infection was reported with the O +ve blood group (54.6%) while the rates in other blood groups ranged from 14.3% (AB +ve) and 44.4+ (A -ve), Rh+ (74/274=27%), Rh- (9/28=32.1%)	Lower malaria infection rate in Rh+ than Rh- (no statistical analysis)	74	200	9	19	Microscopy
5	Altayar et al., 2022	Case-control study	Saudi Arabia	2013 - 2019	Blood donors (946,185)	Not specified	Asymptomatic malaria	Not specified	18 - 65	Adult	96.9	Rh+ (861,279), Rh- (84,906)	Micro-agglutination tests	Significant associations were observed between RhD +ve and RhD −ve among the malaria infected donors. (Rh+ (20929/861279=2.43%), Rh- (1680/84906=1.98%)	Higher malaria infection rate in Rh+ than Rh- (significant)	20929	840350	1680	83226	Serology
6	Antwi-Baffour et al., 2019	Cross-sectional study	Ghana	Not specified	Blood donors (1,500)	P. falciparum	Asymptomatic malaria	34	21 - 53	Adult	81	Rh+ (97%), Rh- (3%)	Not specified	There was no association between blood group type and prevalence of the malaria parasites. (Rh+ (45/1455=3%), Rh- (3/45=6.67%)	Lower malaria infection rate in Rh+ than Rh- (no statistical analysis)	45	1410	3	42	Microscopy/RDT/Molecular method
7	Balarabe-Musa et al., 2019	Cross-sectional study	Nigeria	Not specified	Patients with malaria (150)	P. falciparum	Uncomplicated malaria	Not specified	0 - 50	All age ranges	58	Rh+ (140), Rh- (10)	Agglutination technique	Also Blood groups O are the most susceptible to malaria infection and AB are the least infected. Rh+ (90/140=64.3%), Rh- (2/10=20%)	Higher malaria infection rate in Rh+ than Rh- (significant)	90	50	2	8	Microscopy
8	Bamou et al., 2016	Cross-sectional study	Cameroon	2015	Students (582)	P. falciparum	Asymptomatic malaria	Not specified	University students	Adult	Not specified	Rh+ (538), Rh- (44)	Agglutination using antisera	Rhesus factor and blood group did not impact on malaria infection	No significant association between malaria and Rh blood group	Not specified	Not specified	Not specified	Not specified	RDT
9	Batool et al., 2017	Case-control study	Pakistan	blood donation from Jan 2008 to Dec 2014	Blood donors (41,033)	Not specified	Asymptomatic malaria	38	18 - 70	Adult	98.1	Rh+ (37,086) Rh- (3,946)	Forward and reverse grouping	Apart from that blood group O is not significantly associated with Hepatitis B, C, HIV, syphilis or malaria which suggests that it might have a protective role against these diseases. Rh+ (269/37086=0.73%), Rh- (42/3946=1.06%)	Lower malaria infection rate in Rh+ than Rh- (no statistical analysis)	269	36904	42	3869	Microscopy
10	Bawo DS and Pouna IE, 2020	Cross-sectional study	Nigeria	2019	Patients in the hospital (455)	Not specified	Asymptomatic malaria	Not specified	University students	Adult	Not specified	Rh+ (300), Rh- (47)	Standard agglutination method	Blood group O are less likely to have severe malaria, than individuals of other blood groups. Rh+ (65/300=21.7%), Rh- (16/47=34%)	Lower malaria infection rate in Rh+ than Rh- (no statistical analysis)	65	55	16	14	Microscopy, RDT
11	Ekwebene et al., 2021	Cross-sectional study	Nigeria	2020 - 2021	Pregnant women (150)	P. falciparum	Asymptomatic malaria	Not specified	15 - 45	Adult	0	Rh+ (111), Rh- (39)	Standard methods	The differences between malaria prevalence among the blood groups showed that they are not significant statistically. Rh+ (64/321=27.7%), Rh- (25/49=51%)	Lower malaria infection rate in Rh+ than Rh- (no statistical analysis)	64	47	25	14	Microscopy
12	Ekwunife et al., 2011	Cross-sectional study	Nigeria	2008	Blood donors (410)	P. falciparium, P. malariae	Asymptomatic malaria	31.45	20 - 59	Adult	88.8	Rh+ (321), Rh- (49)	Haemaglutination standard test	People with blood group O+ showed significantly higher rate of infection (p<0.05). Rh+ (274/321=85.4%), Rh- (30/49=61.2%)	Higher malaria infection rate in Rh+ than Rh- (no statistical analysis)	274	47	30	19	Microscopy
13	Elnaim et al., 2020	Cross-sectional study	Sudan	2017	Patients with malaria (63)	P. falciparum, P. vivax	Uncomplicated malaria	Not specified	Not specified	Not specified	54	Rh+ (61), Rh- (2)	Slide method and direct tube method	Insignificancy association of ABO, RhD phenotypes with density of malaria parasites.	No association between Rh and malaria density (no statistical analysis)	61	0	2	0	Microscopy
14	Ezeonu et al., 2019	Cross-sectional study	Nigeria	Not specified	Blood donors (550)	Not specified	Asymptomatic malaria	Not specified	18 - 60	Adult	94.7	Rh+ (503), Rh- (47)	Slide method	No association was observed between the blood group types and the rate of malaria infection. Rh+ (228/503=45.3%), Rh- (25/47=53.2%)	Lower malaria infection rate in Rh+ than Rh- (no statistical analysis)	228	275	25	22	Microscopy
15	Herrera et al., 2009	Case-control study	Colombia	2000 - 2006	Patients with malaria (92)	P. falciparum, P. vivax	Uncomplicated, severe malaria	21.5	5.5-28	All age ranges	31.5	Rh+ (84), Rh- (5)	Not specified	Association between blood group and severe malaria could not be established.	No significant association between Rh and malaria severity	84	Not specified	5	Not specified	Not specified
16	Ibrahim et al., 2018	Cross-sectional study	Nigeria	Not specified	Patients in the hospital (298)	Not specified	Uncomplicated malaria	28.8	20 - 40	Adult	93.2	Rh+ (82), Rh- (6)	Cell grouping Antisera	Those with rhesus positive blood groups are more susceptible to infection than those that are rhesus negative	Rh+ was associated with increased malaria density (significant)	82	0	6	0	Microscopy
17	Iro et al., 2019	Cross-sectional study	Niger	2015	Blood donors (1,357)	P. falciparum	Asymptomatic malaria	Median (30)	24 - 38	Adult	78	Rh+ (1,260), Rh- (97)	BETH-VINCENT technique	There were no signifcant diferences in infection prevalence between the ABO blood groups or the rhesus positivity. Rh+ (140/1260=11.1%), Rh- (17/97=17.5%)	Lower malaria infection rate in Rh+ than Rh- (no significant)	140	1120	17	80	Microscopy, RDT
18	Ito et al., 2014	Cross-sectional study	Nigeria	2012	Malaria suspected patients (206)	Not specified	Uncomplicated malaria	Not specified	0 - 70	All age ranges	44.66	Rh+ (185), Rh- (21)	Coombs Direct Agglutination Method	A combination of blood group O+ and AS genotype showed the least susceptibility to malaria with significant sample size. Rh+ (156/185=84.3%), Rh- (17/21=81%)	Higher malaria infection rate in Rh+ than Rh- (no statistical analysis)	156	29	17	4	Microscopy
19	Jeremiah et al., 2010	Cross-sectional study	Nigeria	2005 - 2006	Children in community and school (240)	P. falciparum	Asymptomatic malaria	Not specified	1 - 9	Children	Not specified	Rh+ (219), Rh- (21)	Standard tube techniques	Rh D negative had a significant association with P. falciparum malaria. Rh+ (57/219=26%), Rh- (9/21=42.9%)	Lower malaria infection rate in Rh+ than Rh- (significant)	57	162	9	12	Microscopy
20	Mandefro et al., 2014	Cross-sectional study	Ethiopia	2012	Blood donors (100)	Not specified	Asymptomatic malaria	Not specified	Not specified	Not specified	Not specified	Rh+ (91), Rh- (9)	Antigen-antibody agglutination test	There was no significant difference in the frequency of Rh factor between infected and non-infected population. Rh+ (38/91=41.8%), Rh- (5/11=45.5%)	Lower malaria infection rate in Rh+ than Rh- (no statistical analysis)	38	53	5	4	Microscopy
21	Mukhtar et al., 2020	Cross-sectional study	Nigeria	Not specified	University's staffs (150)	Not specified	Asymtomatic, uncomplicated malaria	Not specified	18 - >=35	Adult	50.7	Rh+ (139), Rh- (11)	Monoclonal antisera	Rh D phenotype was associated with malaria while ABO phenotypes were not. Rh+ (39/139=28.1%), Rh- (0/11=0%)	Higher malaria infection rate in Rh+ than Rh- (significant)	39	100	0	11	RDT
22	Murphy et al., 2020	Cross-sectional study	Uganda	2018	Blood donors (1,000)	Not specified	Asymptomatic malaria	25.4	17 - >=30	Adult	76.1	Rh+ (958), Rh- (41)	NEO (Immucor)	RhD status was not considered for inclusion in the multivariable model due to collinearity with location of static collection center. Rh+ (153/958=16%), Rh- (1/41=2.4%)	Higher malaria infection rate in Rh+ than Rh- (no significant)	153	805	1	40	Molecular method
23	Nigam et al., 2014	Case-control study	India	2010 - 2014	Blood donors (4,128)	Not specified	Asymptomatic malaria	Not specified	18 - 65	Adult	96	Rh+ (3,897), Rh- (231)	Not specified	Predominantly observed MP antigen in RhD positive blood group AB. Rh+ (6/3897=0.15%), Rh- (0/231=0%)	Higher malaria infection rate in Rh+ than Rh- (no statistical analysis)	6	3891	0	231	Serology
24	Ofosu et al., 2017	Cross-sectional study	Ghana	2016 - 2017	Blood donors (323)	Not specified	Asymptomatic malaria	22.3	17 - 55	Adult	86.1	Rh+ (294), Rh- (29)	Tile technique	Blood group O and rhesus positive are protective against asymptomatic malaria infection. Rh+ (253/549=47.2%), Rh- (25/29=86.2%)	Lower malaria infection rate in Rh+ than Rh- (significant)	253	41	25	4	Microscopy
25	Ojo et al., 2005	Cross-sectional study	Nigeria	2000	Children in community (568)	P. falciparum, P. malariae	Asymptomatic malaria	Not specified	0 - 15	Children	53.7	Rh+ (549), Rh- (19)	Not specified	There was no significant difference between malaria infection among the different blood groups and in Rhesus antigen. Rh+ (327/549=59.6%), Rh- (13/19=68.4%)	Lower malaria infection rate in Rh+ than Rh- (no significant)	327	222	13	6	Not specified
26	Oladeinde et al., 2014	Cross-sectional study	Nigeria	2011 - 2013	Blood donors (247)	Not specified	Asymptomatic malaria	Not specified	15 - 46	Adult	96	Rh+ (223), Rh- (24)	Standard methods	Asymptomatic malaria was not significantly affected by rhesus blood groups (P =0.806) of blood donors. Rh+ (7/24=29.2%), Rh- (57/233=25.6%)	Higher malaria infection rate in Rh+ than Rh- (no significant)	57	166	7	17	Microscopy
27	Onaiwu et al., 2019	Case-control study	Nigeria	2017 - 2018	University's students (2294)	Not specified	Asymptomatic malaria	Not specified	University students	Adult	45.3	Rh+ (2,172), Rh- (122)	Tile agglutination method	Rhesus factor, 94.7% of the population in this study was Rh+, while the remaining 5.3% was Rh-. Rh+ (861/2172=39.6%), Rh- (60/122=49.2%)	Lower malaria infection rate in Rh+ than Rh- (no statistical analysis)	861	1311	60	62	RDT
28	Onanuga et al., 2016	Cross-sectional study	Nigeria	2008 - 2009	Children in hospitals (730)	Not specified	Uncomplicated malaria	Not specified	0 - 2	Children	54	Rh+ (718), Rh- (12)	Standard tile protocols	The most prevalent blood group was O (55.7%) and the Rhesus D antigen was positive for 98.4% of all the children. There is no association between malaria infection and ABO and Rh blood groups. Rh+ (243/718=33.8%), Rh- (5/12=41.7%)	Lower malaria infection rate in Rh+ than Rh- (no significant)	243	475	5	7	Microscopy
29	Santos et al., 1983	Case-control study	Brazil	Not specified	Patients with malaria (519), matched controls (435)	Not specified	Asymtomatic, uncomplicated malaria	Not specified	Not specified	Not specified	Not specified	Rh+ (871), Rh- (46)	Not specified	No significant differences were observed. Rh+ (468/871=53.7%), Rh- (26/46=56.5%)	No significant association between malaria and Rh blood group	468	403	26	20	Not specified
30	Singh et al., 2015	Cross-sectional study	India	Not specified	Malaria suspected patients (200)	P. falciparum, P. vivax	Asymptomatic malaria	Not specified	Not specified	Not specified	Not specified	Rh+ (178), Rh- (22)	Eryscreen	O positive are more prone to malarial infection in endemic areas. Rh+ (36/178=20.2%), Rh- (2/22=9.09%)	Higher malaria infection rate in Rh+ than Rh- (no statistical analysis)	36	142	2	20	Microscopy
31	Tonen-Wolyec et al., 2021	Cross-sectional study	Congo	2018	Malaria suspected patients (400)	P. falciparum	Uncomplicated, severe malaria	Not specified	0 - >15	All age ranges	49.8	Rh+ (250), Rh- (1)	Slide method	Patients with A blood group had a high susceptibility to severe malaria compared to those with O blood group.	No significant association between Rh and malaria severity	250	0	1	0	Microscopy
32	Ufelle et al., 2017	Cross-sectional study	Nigeria	Not specified	Pregnants and non-pregnant women (250)	Not specified	Asymptomatic malaria	Not specified	19 - 35	Adult	0	Rh+ (168), Rh- (32)	Standard procedures	ABO blood group has no influence on malaria parasites in pregnancy. Rh+ (80/168=47.6%), Rh- (16/32=50%)	Lower malaria infection rate in Rh+ than Rh- (no statistical analysis)	80	88	16	16	Microscopy
33	Ukaga et al., 2007	Not specified	Nigeria	2004 - 2005	Pregnant women (586)	P. falciparum	Asymptomatic malaria	Not specified	17 - >32	Adult	0	Rh+ (543), Rh- (43)	Agglutination method	A significant relationship was observed between the prevalence of malaria parasites in the placenta and gravidity, age and blood group (not specified which blood group). Rh+ (170/543=31.3%), Rh- (5/43=11.6%)	Higher malaria infection rate in Rh+ than Rh- (no statistical analysis)	170	373	5	38	Microscopy
34	Vasava et al., 2019	Cross-sectional study	India	2015	Patients with malaria (74)	P. falciparum, P. vivax	Uncomplicated malaria	Not specified	<18 - >60	All age ranges	71.62	Rh+ (142), Rh- (6)	Slide method	O’ blood group had less severe malaria cases. Rh+ (70/142=49.3%), Rh- (4/6=66.7%)	Higher malaria infection rate in Rh+ than Rh- (no statistical analysis)	70	72	4	2	Microscopy
35	Wokem et al., 2008	Cross-sectional study	Nigeria	Not specified	Children in hospitals (352)	Not specified	Uncomplicated malaria	Not specified	<1 - 14	Children	35.2	Rh+ (346), Rh- (6)	Tile	O Rhesus positive subjects was significantly (p<0.05) infected (35.8%) more than the other blood groups. Rh+ (222/346=64.2%), Rh- (5/6=83.3%)	Lower malaria infection rate in Rh+ than Rh- (no statistical analysis)	222	124	5	1	Microscopy
36	Wotodjo et al., 2015	Cross-sectional study	Spain	2010 - 2011	Participants in community (2140)	P. falciparum	Asymptomatic malaria	23.4	<5 - >45	All age ranges	51	Rh+ (1,617), Rh- (110)	Biological data bank	No association between Rh blood group and malaria. Rh+ (99/1617=6.1%), Rh- (3/110=2.7%)	Higher malaria infection rate in Rh+ than Rh- (no significant)	99	1518	3	107	Microscopy
