# Supplementary material for: Association between Rhesus Blood Groups and Malaria Infection: A Systematic Review and Meta-Analysis
Source: Trop Med Infect Dis. 2023 Mar 25;8(4):190. doi: 10.3390/tropicalmed8040190 (PMC10145489; doi:10.3390/tropicalmed8040190)
Supplement: Supplementary file 1 [file tropicalmed-08-00190-s001.zip › Table S3. Quality of the included studies 1-3-2023.xlsx]

## Sheet: All databases
No.	Studies	Score (out of 22)	Score (percentile)	Reporting quality	Introduction			Methods									Results					Discussion				Other information
					Title and abstract	Background/rationale	Objectives	Study design	Setting	Participants	Variables	Data sources/ measurement	Bias	Study size	Quantitative variables	Statistical methods	Participants	Descriptive data	Outcome data	Main results	Other analyses	Key results	Limitations	Interpretation	Generalisability	Funding
1	Abah et al., 2016	12	54.5455	Moderate	1	1	1	1	0	0	0	1	0	0	0	0	1	0	1	1	1	1	0	1	1	0
2	Alla et al., 2016	15	68.1818	Moderate	1	0	1	1	1	0	1	1	0	0	1	1	1	1	1	1	1	1	0	1	0	0
3	Acquah et al., 2020	16	72.7273	Moderate	1	1	1	1	1	1	1	1	0	0	0	1	1	1	1	1	1	0	0	0	1	1
4	Alemu et al., 2018	21	95.4545	High	1	1	1	1	1	1	1	1	0	1	1	1	1	1	1	1	1	1	1	1	1	1
5	Altaya et al., 2022	18	81.8182	High	1	1	1	1	1	1	1	1	1	0	0	1	1	1	1	0	0	1	1	1	1	1
6	Antwi-baffour et al., 2019	12	54.5455	Moderate	1	1	0	0	0	0	1	1	1	0	0	1	0	1	1	0	0	1	0	1	1	1
7	Balarabe-Musa et al., 2019	16	72.7273	Moderate	1	1	1	1	0	1	0	1	0	0	1	1	1	1	1	1	1	1	0	1	1	0
8	Bamou et al., 2016	14	63.6364	Moderate	1	0	1	1	1	0	1	1	0	0	0	1	1	0	1	1	1	1	0	1	1	0
9	Batool et al., 2017	14	63.6364	Moderate	1	0	1	1	0	0	0	1	1	0	1	1	1	1	1	1	1	1	0	0	1	0
10	Ekwebene et al., 2021	19	86.3636	High	1	1	1	1	1	1	1	1	0	1	0	1	1	1	1	0	1	1	1	1	1	1
11	Ekwunife et al., 2011	14	63.6364	Moderate	1	1	1	0	1	1	1	1	1	0	0	1	0	1	1	0	0	1	0	1	1	0
12	Elnaim et al., 2020	14	63.6364	Moderate	1	1	1	1	1	1	1	1	1	0	0	1	0	0	1	0	0	1	0	1	1	0
14	Ezeonu et al., 2019	12	54.5455	Moderate	0	0	1	1	0	0	1	1	0	0	0	1	1	0	1	1	1	1	0	1	1	0
14	Herrera et al., 2009	14	63.6364	Moderate	1	1	0	1	1	1	1	1	0	0	0	1	1	1	1	0	1	1	0	1	0	0
15	Ibrahim et al., 2018	16	72.7273	Moderate	1	1	1	0	1	1	1	1	0	0	1	1	0	1	1	0	1	1	1	1	0	1
16	Iro et al., 2019	18	81.8182	High	1	1	1	1	1	1	1	1	0	1	0	1	1	1	1	0	1	1	1	1	0	1
18	Ito et al., 2014	14	63.6364	Moderate	1	0	0	1	1	0	1	1	0	0	0	1	1	1	1	1	1	1	0	1	1	0
18	Jeremiah et al., 2010	13	59.0909	Moderate	1	1	1	1	1	1	1	1	0	0	0	1	0	1	1	0	0	1	0	1	0	0
19	Mandefro et al., 2014	14	63.6364	Moderate	1	1	1	1	1	1	1	1	1	0	0	1	0	1	1	0	0	1	0	1	0	0
20	Mukhtar et al., 2020	15	68.1818	Moderate	1	1	1	1	0	0	1	1	0	1	0	1	1	1	1	1	0	1	1	1	0	0
21	Murphy et al., 2020	19	86.3636	High	1	1	1	1	1	1	1	1	0	0	0	1	1	1	1	1	1	1	1	1	1	1
22	Nigam et al., 2014	13	59.0909	Moderate	1	1	1	1	1	1	1	1	1	0	0	0	0	0	1	0	0	1	0	1	1	0
23	Ofosu et al., 2017	17	77.2727	High	1	1	1	1	1	1	0	1	0	1	1	0	0	1	1	1	1	1	1	1	1	0
24	Onaiwu et al., 2019	14	63.6364	Moderate	1	1	1	1	1	0	0	1	0	0	0	0	1	1	1	1	1	1	0	1	1	0
25	Ojo et al., 2005	12	54.5455	Moderate	1	1	1	1	1	0	1	1	0	0	0	0	0	1	1	0	1	1	0	1	0	0
26	Oladeinde et al., 2014	14	63.6364	Moderate	1	1	1	1	1	0	0	1	0	0	0	1	1	0	1	1	1	1	0	1	1	0
27	Onanuga et al., 2016	16	72.7273	Moderate	1	1	1	0	1	1	1	1	1	0	1	1	0	1	1	0	1	1	0	1	1	0
28	Bawo DS and Pouna E, 2020	13	59.0909	Moderate	1	1	1	0	1	1	1	1	0	0	0	1	0	0	1	0	1	1	0	1	1	0
29	Santos et al., 1983	11	50	Low	1	0	1	0	0	1	1	1	0	0	0	0	0	1	1	0	1	1	0	1	0	1
30	Singh et al., 2015	12	54.5455	Moderate	1	1	1	0	0	1	1	1	0	0	0	0	0	0	1	1	1	1	0	1	1	0
31	Tonen-Wolyec etal., 2021	20	90.9091	High	1	1	1	1	1	1	1	1	1	1	0	1	1	1	1	0	1	1	1	1	1	1
32	Ufelle et al., 2017	15	68.1818	Moderate	1	1	1	1	0	1	1	1	0	0	1	1	0	0	1	1	1	1	0	1	1	0
33	Ukaga et al., 2007	14	63.6364	Moderate	0	1	1	0	1	1	1	1	0	0	1	0	1	0	1	1	1	1	0	1	1	0
34	Vasava et al., 2019	13	59.0909	Moderate	1	1	0	1	1	1	1	1	0	0	0	0	0	1	1	0	1	1	1	1	0	0
35	Wokem et al., 2008	15	68	Moderate	1	1	1	1	0	0	0	1	0	0	1	1	1	1	1	1	1	1	0	1	1	0
36	Wotodjo et al., 2015	19	86.3636	High	1	1	1	1	1	1	1	1	0	0	0	1	1	1	1	1	1	1	1	1	1	1

## Sheet: Main databases
No.	Studies	Score (out of 22)	Score (percentile)	Reportingquality	Introduction			Methods									Results					Discussion				Other information
					Title and abstract	Background/rationale	Objectives	Study design	Setting	Participants	Variables	Data sources/ measurement	Bias	Study size	Quantitative variables	Statistical methods	Participants	Descriptive data	Outcome data	Main results	Other analyses	Key results	Limitations	Interpretation	Generalisability	Funding
5	Altaya et al., 2022	18	81.8182	High	1	1	1	1	1	1	1	1	1	0	0	1	1	1	1	0	0	1	1	1	1	1
9	Batool et al., 2017	14	63.6364	Moderate	1	0	1	1	0	0	0	1	1	0	1	1	1	1	1	1	1	1	0	0	1	0
16	Iro et al., 2019	18	81.8182	High	1	1	1	1	1	1	1	1	0	1	0	1	1	1	1	0	1	1	1	1	0	1
18	Jeremiah et al., 2010	13	59.0909	Moderate	1	1	1	1	1	1	1	1	0	0	0	1	0	1	1	0	0	1	0	1	0	0
22	Nigam et al., 2014	13	59.0909	Moderate	1	1	1	1	1	1	1	1	1	0	0	0	0	0	1	0	0	1	0	1	1	0
25	Ojo et al., 2005	12	54.5455	Moderate	1	1	1	1	1	0	1	1	0	0	0	0	0	1	1	0	1	1	0	1	0	0
26	Oladeinde et al., 2014	14	63.6364	Moderate	1	1	1	1	1	0	0	1	0	0	0	1	1	0	1	1	1	1	0	1	1	0
27	Onanuga et al., 2016	16	72.7273	Moderate	1	1	1	0	1	1	1	1	1	0	1	1	0	1	1	0	1	1	0	1	1	0
29	Santos et al., 1983	11	50	Low	1	0	1	0	0	1	1	1	0	0	0	0	0	1	1	0	1	1	0	1	0	1

## Sheet: Google Scholar
No.	Studies	Score (out of 22)	Score (percentile)	Reportingquality	Introduction			Methods									Results					Discussion				Other information
					Title and abstract	Background/rationale	Objectives	Study design	Setting	Participants	Variables	Data sources/ measurement	Bias	Study size	Quantitative variables	Statistical methods	Participants	Descriptive data	Outcome data	Main results	Other analyses	Key results	Limitations	Interpretation	Generalisability	Funding
1	Abah et al., 2016	12	54.5455	Moderate	1	1	1	1	0	0	0	1	0	0	0	0	1	0	1	1	1	1	0	1	1	0
2	Alla et al., 2016	15	68.1818	Moderate	1	0	1	1	1	0	1	1	0	0	1	1	1	1	1	1	1	1	0	1	0	0
3	Acquah et al., 2020	16	72.7273	Moderate	1	1	1	1	1	1	1	1	0	0	0	1	1	1	1	1	1	0	0	0	1	1
4	Alemu et al., 2018	21	95.4545	High	1	1	1	1	1	1	1	1	0	1	1	1	1	1	1	1	1	1	1	1	1	1
6	Antwi-baffour et al., 2019	12	54.5455	Moderate	1	1	0	0	0	0	1	1	1	0	0	1	0	1	1	0	0	1	0	1	1	1
7	Balarabe-Musa et al., 2019	16	72.7273	Moderate	1	1	1	1	0	1	0	1	0	0	1	1	1	1	1	1	1	1	0	1	1	0
8	Bamou et al., 2016	14	63.6364	Moderate	1	0	1	1	1	0	1	1	0	0	0	1	1	0	1	1	1	1	0	1	1	0
10	Ekwebene et al., 2021	19	86.3636	High	1	1	1	1	1	1	1	1	0	1	0	1	1	1	1	0	1	1	1	1	1	1
11	Ekwunife et al., 2011	14	63.6364	Moderate	1	1	1	0	1	1	1	1	1	0	0	1	0	1	1	0	0	1	0	1	1	0
12	Elnaim et al., 2020	14	63.6364	Moderate	1	1	1	1	1	1	1	1	1	0	0	1	0	0	1	0	0	1	0	1	1	0
14	Ezeonu et al., 2019	12	54.5455	Moderate	0	0	1	1	0	0	1	1	0	0	0	1	1	0	1	1	1	1	0	1	1	0
14	Herrera et al., 2009	14	63.6364	Moderate	1	1	0	1	1	1	1	1	0	0	0	1	1	1	1	0	1	1	0	1	0	0
15	Ibrahim et al., 2018	16	72.7273	Moderate	1	1	1	0	1	1	1	1	0	0	1	1	0	1	1	0	1	1	1	1	0	1
18	Ito et al., 2014	14	63.6364	Moderate	1	0	0	1	1	0	1	1	0	0	0	1	1	1	1	1	1	1	0	1	1	0
19	Mandefro et al., 2014	14	63.6364	Moderate	1	1	1	1	1	1	1	1	1	0	0	1	0	1	1	0	0	1	0	1	0	0
20	Mukhtar et al., 2020	15	68.1818	Moderate	1	1	1	1	0	0	1	1	0	1	0	1	1	1	1	1	0	1	1	1	0	0
21	Murphy et al., 2020	19	86.3636	High	1	1	1	1	1	1	1	1	0	0	0	1	1	1	1	1	1	1	1	1	1	1
23	Ofosu et al., 2017	17	77.2727	High	1	1	1	1	1	1	0	1	0	1	1	0	0	1	1	1	1	1	1	1	1	0
24	Onaiwu et al., 2019	14	63.6364	Moderate	1	1	1	1	1	0	0	1	0	0	0	0	1	1	1	1	1	1	0	1	1	0
28	Bawo DS and Pouna E, 2020	13	59.0909	Moderate	1	1	1	0	1	1	1	1	0	0	0	1	0	0	1	0	1	1	0	1	1	0
30	Singh et al., 2015	12	54.5455	Moderate	1	1	1	0	0	1	1	1	0	0	0	0	0	0	1	1	1	1	0	1	1	0
31	Tonen-Wolyec etal., 2021	20	90.9091	High	1	1	1	1	1	1	1	1	1	1	0	1	1	1	1	0	1	1	1	1	1	1
32	Ufelle et al., 2017	15	68.1818	Moderate	1	1	1	1	0	1	1	1	0	0	1	1	0	0	1	1	1	1	0	1	1	0
33	Ukaga et al., 2007	14	63.6364	Moderate	0	1	1	0	1	1	1	1	0	0	1	0	1	0	1	1	1	1	0	1	1	0
34	Vasava et al., 2019	13	59.0909	Moderate	1	1	0	1	1	1	1	1	0	0	0	0	0	1	1	0	1	1	1	1	0	0
35	Wokem et al., 2008	15	68	Moderate	1	1	1	1	0	0	0	1	0	0	1	1	1	1	1	1	1	1	0	1	1	0
36	Wotodjo et al., 2015	19	86.3636	High	1	1	1	1	1	1	1	1	0	0	0	1	1	1	1	1	1	1	1	1	1	1
